# Supplementary material for: Switchable chemoselective aryne reactions between nucleophiles and pericyclic reaction partners using either 3-methoxybenzyne or 3-silylbenzyne
Source: Nat Commun. 2024 Apr 30;15:3665. doi: 10.1038/s41467-024-47952-8 (PMC11063064; doi:10.1038/s41467-024-47952-8)
Supplement: Supplementary file 3 — Source Data [file 41467_2024_47952_MOESM3_ESM.xlsx]

## Sheet: Sheet1
	i M062X SCF energy in solution: -230.820597 a.u. M062X enthalpy: -230.739319 a.u. M062X free energy: -230.772169 a.u					2a M062X SCF energy in solution: -226.147717 a.u. M062X enthalpy: -226.070813 a.u. M062X free energy: -226.101640 a.u					3a M062X SCF energy in solution: -229.935507 a.u. M062X enthalpy: -229.860087 a.u. M062X free energy: -229.890970 a.u					TS1 M062X SCF energy in solution: -460.761281 a.u. M062X enthalpy: -460.603196 a.u. M062X free energy: -460.648533 a.u Imaginary frequency: -76.53 cm-1					5a M062X SCF energy in solution: -460.868869 a.u. M062X enthalpy: -460.707152 a.u. M062X free energy: -460.747029 a.u					TS2 M062X SCF energy in solution: -456.969275 a.u. M062X enthalpy: -456.809871 a.u. M062X free energy: -456.858767 a.u Imaginary frequency: -39.90 cm-1					IM1 M062X SCF energy in solution: -457.028721 a.u. M062X enthalpy: -456.865763 a.u. M062X free energy: -456.908474 a.u					ii M062X SCF energy in solution: -345.307195 a.u. M062X enthalpy: -345.190219 a.u. M062X free energy: -345.22981 a.u					TS3 M062X SCF energy in solution: -575.245169 a.u. M062X enthalpy: -575.051138 a.u. M062X free energy: -575.103692 a.u Imaginary frequency: -34.61 cm-1					5b M062X SCF energy in solution: -575.349945 a.u. M062X enthalpy: -575.152062 a.u. M062X free energy: -575.197635 a.u
		Cartesian coordinates					Cartesian coordinates					Cartesian coordinates					Cartesian coordinates					Cartesian coordinates					Cartesian coordinates					Cartesian coordinates					Cartesian coordinates					Cartesian coordinates					Cartesian coordinates
ATOM	X	Y	Z		ATOM	X	Y	Z		ATOM	X	Y	Z		ATOM	X	Y	Z		ATOM	X	Y	Z		ATOM	X	Y	Z		ATOM	X	Y	Z		ATOM	X	Y	Z		ATOM	X	Y	Z		ATOM	X	Y	Z
C	-0.704083	1.05269	-1.4e-05		C	-0.983019	-0.550223	-0.000184		N	-0.656339	-0.155524	0.86878		C	-0.750495	0.909636	-0.022105		C	0.214564	-0.701959	-0.161001		C	3.053	1.18443	-2.2e-05		C	2.54148	1.15975	0.277059		C	1.91388	0.816895	0.001939		C	-0.022657	1.40462	-0.832887		C	0.823614	0.972964	-0.156412
C	-1.46717	-0.132221	3.3e-05		H	-1.97639	-0.976671	-0.000134		C	1.09356	-0.349093	-0.000279		C	2.34785	1.05463	-0.230651		C	-1.26195	-1.07402	-0.347185		C	1.64313	1.21569	5.1e-05		C	1.14898	1.13933	0.281955		C	2.34165	-0.532638	0.000156		C	2.89009	0.5698	0.19969		C	2.25876	0.449626	-0.319226
C	-0.623378	-1.23255	1.5e-05		C	1.14427	-0.26478	-3.2e-05		C	0.718658	0.957282	0.000161		C	1.75689	-1.02518	-0.493752		C	-1.26186	1.0739	-0.347402		C	1.19331	-0.082236	1.8e-05		C	0.504843	-0.065767	-0.020291		C	1.20431	-1.2993	-0.001188		C	2.23357	-1.40417	-0.464293		C	1.05213	-1.32443	-0.368629
C	0.623484	-1.23249	-1.4e-05		H	2.19179	-0.53395	0.000533		C	-0.718659	0.957281	-0.00011		C	-0.617456	-0.345197	-0.057333		C	0.214668	0.701784	-0.161151		C	1.75805	-1.19866	-7.3e-05		C	1.11149	-1.29229	-0.312655		C	-0.029244	-1.09073	-0.001316		C	-0.391737	0.219161	-0.956681		C	0.043118	-0.183958	-0.187712
C	1.46717	-0.132151	-2.5e-05		N	0.152575	-1.22025	2.3e-05		C	-1.09355	-0.349095	-0.00019		C	2.43671	0.482213	1.00804		C	-1.98045	-0.666959	0.949793		C	3.15612	-1.28113	-0.000165		C	2.52318	-1.19715	-0.277924		C	-0.475556	0.233957	-0.001452		C	2.40081	-0.054466	1.30664		C	2.59801	-0.308189	0.97598
C	0.704016	1.0528	-1e-06		N	-0.764186	0.786423	0.000226		O	1e-06	-1.15324	0.000387		C	2.05941	-0.877835	0.837227		C	-1.98018	0.667203	0.949822		C	3.78118	-0.021355	-0.000135		C	3.2325	-0.020608	-0.0074		C	0.564678	1.19105	0.001707		C	1.96928	-1.35011	0.870584		C	1.84872	-1.4113	0.945172
H	-1.22852	2.00529	1e-06		H	-1.47728	1.50751	0.000132		H	2.05023	-0.851377	-0.000406		H	2.5467	2.0497	-0.602722		H	-1.48765	-2.04928	-0.774566		H	3.59168	2.12899	-2e-06		H	3.07422	2.07938	0.502981		H	2.67409	1.59523	0.003547		H	3.32946	1.54195	0.027056		H	3.00144	1.13647	-0.720515
H	-2.55122	-0.133589	6.7e-05		C	0.592002	0.991448	-3.2e-05		H	1.37696	1.81519	0.000292		H	1.50202	-1.88096	-1.10264		H	-1.48784	2.04916	-0.774662		H	1.05726	2.12734	0.000134		H	0.58754	2.03773	0.529867		H	3.37825	-0.84212	-0.000473		H	2.09222	-2.16326	-1.22001		H	0.698708	-2.25074	-0.816449
H	1.22834	2.00543	2e-06		H	1.02365	1.98122	-0.000789		H	-1.37696	1.81519	-0.000194		O	1.99559	0.133469	-1.15375		O	-1.66861	-2.8e-05	-1.21792		H	4.86755	0.025703	-0.000213		H	4.32114	-0.020556	-0.013629		H	0.296532	2.24399	0.003592		O	2.80676	-0.248725	-0.878052		O	2.01252	-0.655468	-1.20896
H	2.55118	-0.133563	-3.5e-05							H	-2.05023	-0.851379	-0.00028		C	-3.07209	0.538922	0.085418		C	2.57811	-0.695794	0.163637		C	-2.11074	-0.919534	6.9e-05		C	-1.74172	-1.00868	0.392075		O	-1.75285	0.650565	-0.006733		C	-1.70778	2.08686	0.48352		C	-1.12638	2.29041	0.161315
															C	-2.02652	1.47932	0.047927		C	1.38047	-1.42065	0.002669		H	-1.53836	-1.83727	7.4e-05		H	-1.39965	-1.95637	0.776505		C	-2.74107	-0.375452	0.004606		C	-0.533761	2.50343	-0.172735		C	0.269511	2.2276	0.021531
															C	-1.53001	-1.37629	-0.027904		C	1.38039	1.42066	0.002692		C	-3.86626	0.413391	0.000167		C	-3.04575	0.656002	-0.263182		H	-3.70571	0.13053	-0.03218		C	-1.54646	-0.239049	-0.321175		C	-1.33263	-0.1262	-0.035583
															C	-2.83356	-0.846735	0.048648		C	2.57812	0.695844	0.163568		H	-4.90867	0.695326	0.000285		H	-3.97349	1.16606	-0.470762		H	-2.62739	-1.02588	-0.86928		C	-2.20326	0.770549	0.419532		C	-1.92084	1.14441	0.134023
															H	-4.09861	0.892846	0.146661		H	3.5154	-1.23178	0.285663		N	-3.46435	-0.89843	0.000247		N	-3.00761	-0.61867	0.249765		H	-2.66483	-0.968947	0.921951		H	-2.25493	2.81671	1.0765		H	-1.60969	3.25478	0.292487
															H	-2.23206	2.5459	0.077259		H	1.3866	-2.50772	0.003167		N	-1.61492	0.301821	-0.000148		N	-0.955106	-0.014806	-0.014532							H	-0.137851	3.50958	-0.123225		H	0.875914	3.12831	0.045347
															H	-1.32276	-2.44077	-0.060931		H	1.38643	2.50771	0.002921		C	-2.70471	1.14397	-6.3e-05		C	-1.74923	1.03824	-0.429039							H	-3.1131	0.538296	0.963454		H	-2.99521	1.24383	0.243683
															H	-3.67604	-1.53345	0.07864		H	3.51539	1.23186	0.285658		H	-2.59121	2.2196	-0.000176		H	-1.32784	1.94924	-0.825198							H	1.51563	-2.13089	1.46615		H	1.72938	-2.18554	1.69366
															H	1.98141	-1.64605	1.59482		H	-2.32513	1.35658	1.71134		H	-4.07348	-1.70921	0.0004		H	-3.81546	-1.18446	0.495333							H	2.34602	0.358667	2.3047		H	3.25465	0.05877	1.75588
															H	2.71037	0.984129	1.92581		H	-2.32555	-1.35634	1.71122		H	3.73176	-2.2016	-0.000273		H	3.11791	-2.08963	-0.485312							O	-1.94925	-1.51857	-0.430713		O	-2.01902	-1.29773	-0.061186
																																								C	-3.14113	-1.89258	0.253851		C	-3.43368	-1.2366	0.061665
																																								H	-3.29099	-2.95004	0.036764		H	-3.78315	-2.26808	0.010427
																																								H	-3.03002	-1.75022	1.33418		H	-3.72698	-0.798894	1.02243
																																								H	-3.99822	-1.3167	-0.111731		H	-3.87506	-0.659348	-0.758554
[truncated: 36 more columns]
